# Supplementary material for: The Association Between Serum Ergothioneine Concentration and Japanese Dietary Habits: The Third Survey of the ROAD Study
Source: Nutrients. 2025 Jan 30;17(3):517. doi: 10.3390/nu17030517 (PMC11820927; doi:10.3390/nu17030517)
Supplement: Supplementary file 1 [file nutrients-17-00517-s001.zip]

Archive with 1 entries (1 files):
- nutrients-3438749-supplementary.pdf
